# Supplementary material for: In Silico Screening of Therapeutic Targets as a Tool to Optimize the Development of Drugs and Nutraceuticals in the Treatment of Diabetes mellitus: A Systematic Review
Source: Int J Mol Sci. 2024 Aug 25;25(17):9213. doi: 10.3390/ijms25179213 (PMC11394750; doi:10.3390/ijms25179213)
Supplement: Supplementary file 1 [file ijms-25-09213-s001.zip]

Archive with 1 entries (1 files):
- ijms-3138053-supplementary.pdf
